# Supplementary material for: Novel insights into serodiagnosis and epidemiology of Erysipelothrix rhusiopathiae, a newly recognized pathogen in muskoxen (Ovibos moschatus)
Source: PLoS One. 2020 Apr 21;15(4):e0231724. doi: 10.1371/journal.pone.0231724 (PMC7173868; doi:10.1371/journal.pone.0231724)
Supplement: S1 File — (TXT) [file pone.0231724.s001.txt]

## Use of Mixture Dstribution Modelling and bootstrapping 

#This code was developped using the mixtools package (2017)

#for more information and guidance on how to use the package visit https://cran.r-project.org/web/packages/mixtools/mixtools.pdf

#Reference: Benaglia T, Chauveau D, Hunter DR, Young DS. mixtools: An R Package for Analyzing Finite Mixture Models. Journal of Statistical Software. 

## Reference for citation: F. Mavrot1, K. Orsel1, W. Hutchins, L. G. Adams, K. Beckmen, J. E. Blake, S. L. Checkley1, T. Davison, J. Di Francesco, B. Elkin, L.-M. Leclerc, A. Schneider, M. Tomaselli1, S. J. Kutz
NOVEL INSIGHTS INTO SERODIAGNOSIS AND EPIDEMIOLOGY OF ERYSIPELOTHRIX RHUSIOPATHIAE, A NEWLY RECOGNIZED PATHOGEN IN MUSKOXEN (OVIBOS MOSCHATUS), PlosOne, Submitted


#################loading packages and data


library(mixtools)

ELISA_results<-read.csv("C:/Users/fmavr/Fabien/Canada/Serology/Stats/data_cut_off_Mavrot_et_al.csv",header=T,sep=",")


head(ELISA_results)


#create subset for each type of sample
ELISA_results_FP<-subset(ELISA_results,Type=="Filter Paper")
ELISA_results_S<-subset(ELISA_results,Type=="Serum")
head(ELISA_results_FP)
head(ELISA_results_S)


 #### create a vector with the population of Percent Positivity values (PP)  (Note : you have to use the subsets of either Filter_paper or Serum samples separately, 
 ####you should not analyze them together to determine a common cut-off)
 
 PP.pop<-(as.numeric(ELISA_results_S$PP))  ### to analyze Filter paper samples, replace ELISA_results_S by ELISA_results_FP 

plot(density(PP.pop),main="Distribution of PP values")

hist(PP.pop,breaks=40) 


##use the mixtool package to determine undelrying  subpopulations among the population of PP values

 
mdm.PP.pop <- normalmixEM(PP.pop) ## with this command we find the underlying population in our set of values. Here we didn't put any constraint on the model 
								  ## but it is possible to restrict how many sub-populations should be searched for, and what starting values the algorithm should use 
									## for the estimation of the mean and standard deviation of each subpopulation.
									## Please refer to the mixtool package documentation for more information		
 
length(mdm.PP.pop$mu)			## gives us the number of distributions the algorithm found (it should be two : positive and negative samples)

S.mean1<-mdm.PP.pop$mu[1]
S.sd1<-mdm.PP.pop$sigma[1]

S.mean2<-mdm.PP.pop$mu[2]
S.sd2<-mdm.PP.pop$sigma[2]										## we extract the parameters (mean, standard deviation) for each dist

 S.x1 <- seq(-4,4,length=100)*S.sd1 + S.mean1
 S.hx1 <- dnorm(S.x1,S.mean1,S.sd1)

 S.x2 <- seq(-4,4,length=100)*S.sd2 + S.mean2			## we use the parameters obtained in the model to create density curves representing the distribution of 
 S.hx2 <- dnorm(S.x2,S.mean2,S.sd2)


plot(density(PP.pop,bw = "SJ"),main="Distribution of Percent Positivity", xlab="Percent Positivity")

hist(PP.pop,breaks=40,FALSE,ylim=c(0,max((mean(c(max(S.hx1),max(S.hx2)))/1.1)))) 


 lines(S.x1, S.hx1/2, type="l", ylab="Density",col="blue",lwd=2)
 lines(S.x2, S.hx2/2, type="l", ylab="Density",col="red",lwd=2)

## finding the opimal cut-off

## here we define that our optimal cut-off is at the intersection between the two sub-popuaton curves, 
## meaning that it is minimizing both sensitivity and specificity (least missclassification rate in both subpopulation)
## Note that the optimal cu-off can be defined otherwise: for axample it can be set at the 0.95 percentile of the negative subpopulation curve 
## (and thus will give an assumed 95% specficity, but potentially a lower sensitivity)
 
  new1 <- function(S.x1) dnorm(S.x1,S.mean1,S.sd1)
 new2<-function(S.x2) dnorm(S.x2,S.mean2,S.sd2)     ## new 1 and 2 are the two subpopulation (negative and positive samples ) in our data set : now we will find where they intersect
 
  x=seq(0,1,length=1000)
 
 max1<-optimise(f=function(x) (new1(x)),  maximum = TRUE,c(0,max(PP.pop))) ## with this command we find the "peak" of the curve
 bound1<-max1$maximum
 
 max2<-optimise(f=function(x) (new2(x)),  maximum = TRUE,c(0,max(PP.pop))) ###  setting the boundaries to look for intersection 
 bound2<-max2$maximum														### only between the two "peaks" of each subpopulation (negative and positive samples)
 

 cut_off<-optimise(f=function(x) abs(new1(x)-new2(x)), c(bound1,bound2) ) ###this step is to create a new function which is the absolute value of the difference
																		  ###  between the two curves (negative and positive samples)
																			### The smallest value of this new function is our cut-off. 
																			### In other words: we find the value of Percent positivity 
																			### where the curve of the negative subpopulation is the closest to(intersects)the curve
																			###	of the positive subpopulation
																			
 cut_off																	
 
 
hist(PP.pop,breaks=40,FALSE,ylim=c(0,max((mean(c(max(S.hx1),max(S.hx2)))/0.5))),xlab="Percent Positivity", main="Erysip. Serology") 
#plot(density(PP.pop))

 lines(S.x1, S.hx1/2, type="l", xlab="Percent Positivity", ylab="Density",col="blue",lwd=2, main="Mixed Distribution")
 lines(S.x2, S.hx2/2, type="l", xlab="Percent Positivity", ylab="Density",col="red",lwd=2)

 abline(v=cut_off$minimum)  ## we had the cut-off value found above to the plot
 
  
 ### BOOTSTRAPPING
 
 ## we have found the cut-off for our dataset, but now we want to contruct a confidence interval around the cut-off. For that, we use bootstrapping
 
 ###create the  output vectors for the loop

pseudo_PP<-NULL
 iteration<-NULL
 
 ##The loop: we do the same analysis as above to find the cut-off but we repeat it many times and each time use a new random sub-sample of the original dataset (pseudo_PP).
 ## We do that 1,000 times and we end up with a "population" of 1,000 cut-offs 
 
for (t in 1:1000) {pseudo_PP<-sample(PP.pop,replace=T)   ### we initiate a loop to be repeated 1,000 times. 
														#### pseudo_PP is a random sub-sample from the original population of Percent positiviy values

mdm.PP.pop <- normalmixEM(pseudo_PP,maxit=500,maxrestarts=10)

S.mean1<-mdm.PP.pop$mu[1]
S.sd1<-mdm.PP.pop$sigma[1]

S.mean2<-mdm.PP.pop$mu[2]
S.sd2<-mdm.PP.pop$sigma[2]


 S.x1 <- seq(-4,4,length=100)*S.sd1 + S.mean1
 S.hx1 <- dnorm(S.x1,S.mean1,S.sd1)

 S.x2 <- seq(-4,4,length=100)*S.sd2 + S.mean2
 S.hx2 <- dnorm(S.x2,S.mean2,S.sd2)

hist(PP.pop,breaks=33,FALSE) 

 lines(S.x1, S.hx1/2, type="l", col="blue",lwd=2, main="Mixed Distribution")
 lines(S.x2, S.hx2/2, type="l",col="red",lwd=2)
 
 
  new1 <- function(S.x1) dnorm(S.x1,S.mean1,S.sd1)
 new2<-function(S.x2) dnorm(S.x2,S.mean2,S.sd2)
 
  x=seq(0,1,length=1000)
 
 max1<-optimise(f=function(x) (new1(x)),  maximum = TRUE,c(-1*(max(pseudo_PP)),(max(pseudo_PP))) )
 bound1<-max1$maximum
 
 max2<-optimise(f=function(x) (new2(x)),  maximum = TRUE,c(-1*(max(pseudo_PP)),(max(pseudo_PP))) ) 
 bound2<-max2$maximum

 cut_off<-optimise(f=function(x) abs(new1(x)-new2(x)), c(bound1,bound2) )
 abline(v=cut_off$minimum)
  
 iteration<-c(iteration,cut_off$minimum)}

 # an histogram of our "population" of 1'000 cut-offs (we expect the population to follow a gaussian distribution
 ## with mean centered on the cut-off value found using the orginal dataset.

hist( iteration, col="firebrick1")
 
 ## We take the values of cut-offs that are between the 2.5 and 97.5 percentile of our "population" of cut-offs: that's our 95% confidence interval
 

 low<-quantile(iteration,0.025)
up<-quantile(iteration,0.975)
 
c(low,up) # this gives you the lower and upper boundatires of the 95% confidence interval


 
 ###########export plot 
 
 
jpeg(file = "C:\\Users\\fmavr\\Fabien\\Canada\\Serology\\Stats\\Plots\\cutoff_Serum.jpg",res=300,width=25,height=20,unit="cm")  ###change the name of the file dependign 
																															###	if you are plotting the serum or the 
																															###	filter paper cut-off


par(mar=c(5,7,4,2))

#hist(PP.pop,breaks=40,FALSE,ylim=c(0,max((mean(c(max(S.hx1),max(S.hx2)))/0.5))),xlab="Percent Positivity", main="Erysip. Serology") 
																																	
plot(density(PP.pop),main="Serum, n=695", cex.main=2,cex.lab=2,cex.axis=2,lwd=2,xlab="Percent Positivity") ## similarly, change the legend depending on the type of sample


																																	
x.pol<-c( low , up,up, low)									### this create a grey polygon indicating the 95% confidence inerval 
															### using the values obtained by bootstrapping (low and up) 							
y.pol<-c( 0,0,10,10)
polygon( x.pol , y.pol , col =rgb(0.8,0.8,0.8), border = NA )
																																	

 lines(S.x1, S.hx1/2, type="l", col="blue",lwd=2)
 lines(S.x2, S.hx2/2, type="l",col="red",lwd=2)
lines(density(PP.pop),lwd=2)

 abline(v=cut_off$minimum,lty=2,lwd=2)


dev.off()
