# Supplementary material for: Novel insights into serodiagnosis and epidemiology of Erysipelothrix rhusiopathiae, a newly recognized pathogen in muskoxen (Ovibos moschatus)
Source: PLoS One. 2020 Apr 21;15(4):e0231724. doi: 10.1371/journal.pone.0231724 (PMC7173868; doi:10.1371/journal.pone.0231724)
Supplement: S1 Data — (CSV) [file pone.0231724.s002.csv]

Type	PP
Serum	0.069585614
Serum	0.480681074
Serum	0.012442698
Serum	0.097576948
Serum	0.21611002
Serum	0.090373281
Serum	0.113948919
Serum	0.232481991
Serum	0.066797642
Serum	0.087753766
Serum	0.273084479
Serum	0.142763589
Serum	0.058939096
Serum	0.917485265
Serum	0.013752456
Serum	0.047151277
Serum	0.371316306
Serum	0.153896529
Serum	0.079240341
Serum	0.022265881
Serum	0.129011133
Serum	0.047806156
Serum	0.045841519
Serum	0.075311067
Serum	0.070726916
Serum	0.041257367
Serum	0.048461035
Serum	2.022265881
Serum	0.065487885
Serum	0.10805501
Serum	0.240340537
Serum	0.366077276
Serum	1.984282908
Serum	0.200156372
Serum	0.126661454
Serum	0.047693511
Serum	0.030779306
Serum	0.116568435
Serum	1.155206287
Serum	0.671618452
Serum	0.384675528
Serum	0.516810008
Serum	0.052384676
Serum	0.057857701
Serum	0.125097733
Serum	0.07505864
Serum	0.082877248
Serum	0.04703974
Serum	0.058394161
Serum	0.136825645
Serum	0.153244722
Serum	0.064112588
Serum	0.336607728
Serum	0.048475371
Serum	0.071149335
Serum	0.078186083
Serum	0.117279124
Serum	0.04691165
Serum	0.145426114
Serum	0.041438624
Serum	0.420641126
Serum	0.186082877
Serum	0.057075841
Serum	0.097732604
Serum	0.251759187
Serum	0.024237686
Serum	0.195465207
Serum	0.014855356
Serum	0.1696638
Serum	0.183737295
Serum	0.198592651
Serum	0.09460516
Serum	0.137607506
Serum	0.071149335
Serum	0.369820172
Serum	0.167318217
Serum	0.076236821
Serum	0.068126521
Serum	0.067315491
Serum	0.154906732
Serum	0.109489051
Serum	0.303325223
Serum	0.050820954
Serum	0.096168882
Serum	0.146207975
Serum	0.157154027
Serum	0.002345582
Serum	0.053948397
Serum	0.078967944
Serum	0.455798865
Serum	0.098514464
Serum	0.138389367
Serum	2.219789132
Serum	0.01135442
Serum	0.269261963
Serum	0.239253852
Serum	0.0486618
Serum	0.04136253
Serum	0.107866991
Serum	0.138686131
Serum	0.153284672
Serum	0.171938362
Serum	0.085969181
Serum	0.055961071
Serum	0.083536091
Serum	0.167072182
Serum	0.03811841
Serum	0.0162206
Serum	0.104622871
Serum	0.053166536
Serum	0.064894449
Serum	0.057857701
Serum	0.827990618
Serum	0.041438624
Serum	0.082877248
Serum	0.038311181
Serum	0.060985145
Serum	0.01946472
Serum	0.098945661
Serum	0.069585614
Serum	0.339010543
Serum	0.064882401
Serum	0.107055961
Serum	0.03730738
Serum	2.236820762
Serum	0.074614761
Serum	0.100860047
Serum	0.172009382
Serum	0.134480063
Serum	0.192337764
Serum	0.143552311
Serum	0.051905921
Serum	0.248175182
Serum	0.214111922
Serum	0.081103001
Serum	0.141119221
Serum	0.064071371
Serum	0.04136253
Serum	0.060985145
Serum	0.749022674
Serum	0.045347928
Serum	0.097732604
Serum	0.117279124
Serum	0.103205629
Serum	0.154026583
Serum	0.157154027
Serum	0.050820954
Serum	0.081914031
Serum	0.518373729
Serum	0.047693511
Serum	0.062548866
Serum	0.143080532
Serum	0.243940579
Serum	0.176563737
Serum	0.035629454
Serum	0.017271157
Serum	0.025043178
Serum	0.067357513
Serum	0.066493955
Serum	0.121761658
Serum	0.023316062
Serum	0.067240031
Serum	0.013291634
Serum	0.075615973
Serum	0.071931196
Serum	0.134480063
Serum	0.010292953
Serum	0.225175919
Serum	0.104769351
Serum	0.123534011
Serum	0.948397185
Serum	0.193119625
Serum	0.034542314
Serum	0.026770294
Serum	0.059585492
Serum	0.305699482
Serum	0.027633851
Serum	0.114151681
Serum	0.114151681
Serum	0.064894449
Serum	0.11336982
Serum	0.313526192
Serum	0.058590657
Serum	0.609671848
Serum	0.557301899
Serum	0.176165803
Serum	0.151986183
Serum	1.83074266
Serum	1.64507772
Serum	0.493269992
Serum	0.176563737
Serum	0.233570863
Serum	1.881235154
Serum	0.260490895
Serum	2.041171813
Serum	0.004584152
Serum	0.088082902
Serum	0.108471892
Serum	0.034837688
Serum	1.908946952
Serum	0.111398964
Serum	0.03994761
Serum	0.148531952
Serum	0.093264249
Serum	0.052677029
Serum	0.053540587
Serum	0.145684877
Serum	0.106096595
Serum	0.102137767
Serum	0.128266033
Serum	0.04908947
Serum	0.019861831
Serum	0.028497409
Serum	0.053048298
Serum	0.879965458
Serum	0.128670121
Serum	0.018134715
Serum	0.125215889
Serum	0.327288428
Serum	0.044338876
Serum	0.123515439
Serum	0.505938242
Serum	0.45164076
Serum	0.070811744
Serum	0.013816926
Serum	0.004317789
Serum	0.002590674
Serum	0.027633851
Serum	0.014680484
Serum	0.102763385
Serum	0.01208981
Serum	0.051735429
Serum	0.007772021
Serum	0.046632124
Serum	0.007772021
Serum	0.22193437
Serum	0.023316062
Serum	0.06044905
Serum	0.095011876
Serum	0.001583531
Serum	0.035629454
Serum	0.415991903
Serum	0.44101346
Serum	0.123515439
Serum	0.007917656
Serum	0.044338876
Serum	0.047505938
Serum	0.091093117
Serum	0.04048583
Serum	0.089068826
Serum	0.071258907
Serum	0.039082413
Serum	0.037212985
Serum	0.077593032
Serum	0.06175772
Serum	0.286619161
Serum	0.051464766
Serum	0.178947368
Serum	0.210526316
Serum	1.114979757
Serum	0.044534413
Serum	0.505263158
Serum	0.000809717
Serum	0.232388664
Serum	0.094736842
Serum	0.380566802
Serum	2.093927126
Serum	0.030769231
Serum	0.08582996
Serum	0.066396761
Serum	0.103643725
Serum	0.267206478
Serum	0.110931174
Serum	0.369230769
Serum	0.298624754
Serum	0.383104126
Serum	0.036673215
Serum	0.462348178
Serum	0.075965946
Serum	0.923198733
Serum	0.014251781
Serum	0.165479018
Serum	1.840063341
Serum	0.120348377
Serum	0.064924782
Serum	0.117181314
Serum	0.102137767
Serum	0.175101215
Serum	0.197368421
Serum	0.417004049
Serum	0.339068826
Serum	0.090080972
Serum	0.026315789
Serum	0.42611336
Serum	0.137651822
Serum	0.099190283
Serum	0.190283401
Serum	0.987854251
Serum	0.078947368
Serum	0.28340081
Serum	0.015182186
Serum	0.302631579
Serum	0.222672065
Serum	0.029959514
Serum	0.184615385
Serum	0.044534413
Serum	0.361133603
Serum	0.407287449
Serum	0.5
Serum	0.415991903
Serum	0.102226721
Serum	0.052676296
Serum	0.017004049
Serum	0.008906883
Serum	0.016194332
Serum	0.418623482
Serum	0.476720648
Serum	0.096153846
Serum	0.464574899
Serum	0.349190283
Serum	1.185222672
Serum	0.613360324
Serum	0.069838057
Serum	0.17611336
Serum	0.035425101
Serum	0.120445344
Serum	0.1548583
Serum	0.006072874
Serum	0.061740891
Serum	1.890688259
Serum	0.129554656
Serum	1.041497976
Serum	1.529352227
Serum	0.633603239
Serum	0.298582996
Serum	0.534409516
Serum	0.416312659
Serum	0.13508921
Serum	0.117247239
Serum	0.058623619
Serum	2.504672897
Serum	0.118946474
Serum	0.886151232
Serum	0.058623619
Serum	0.055668016
Serum	0.190283401
Serum	0.657489879
Serum	0.325506073
Serum	0.037246964
Serum	0.007287449
Serum	0.187044534
Serum	0.036437247
Serum	0.047773279
Serum	0.007287449
Serum	0.332793522
Serum	2.589473684
Serum	1.457489879
Serum	0.031578947
Serum	0.027530364
Serum	0.003238866
Serum	0.974089069
Serum	0.151417004
Serum	2.657489879
Serum	0.095701541
Serum	1.440101954
Serum	0.008496177
Filter Paper	0.169712794
Filter Paper	0.033072237
Filter Paper	0.239338555
Filter Paper	0.113141862
Filter Paper	0.050478677
Filter Paper	0.105308964
Filter Paper	0.204525674
Filter Paper	0.26283725
Filter Paper	0.158398607
Filter Paper	0.168842472
Filter Paper	0.085291558
Filter Paper	0.113141862
Filter Paper	0.141862489
Filter Paper	0.033942559
Filter Paper	0.091383812
Filter Paper	0.101827676
Filter Paper	0.264577894
Filter Paper	0.087902524
Filter Paper	0.056570931
Filter Paper	0.088772846
Filter Paper	0.080939948
Filter Paper	0.126196693
Filter Paper	0.197563098
Filter Paper	0.057441253
Filter Paper	0.069625762
Filter Paper	0.07310705
Filter Paper	0.06875544
Filter Paper	0.132288947
Filter Paper	2.337684943
Filter Paper	0.100087032
Filter Paper	0.105308964
Filter Paper	0.133159269
Filter Paper	0.150565709
Filter Paper	0.091383812
Filter Paper	0.078328982
Filter Paper	0.130548303
Filter Paper	0.237597911
Filter Paper	0.069625762
Filter Paper	0.469103568
Filter Paper	0.17232376
Filter Paper	0.123585727
Filter Paper	0.148825065
Filter Paper	0.421235857
Filter Paper	0.132288947
Filter Paper	0.1302589
Filter Paper	0.142394822
Filter Paper	0.139967638
Filter Paper	0.164239482
Filter Paper	0.107605178
Filter Paper	0.107605178
Filter Paper	0.106796117
Filter Paper	0.222491909
Filter Paper	0.584142395
Filter Paper	0.148058252
Filter Paper	0.1197411
Filter Paper	0.216828479
Filter Paper	0.150485437
Filter Paper	0.53236246
Filter Paper	0.240291262
Filter Paper	0.17961165
Filter Paper	2.616504854
Filter Paper	0.298543689
Filter Paper	0.163430421
Filter Paper	0.152912621
Filter Paper	0.180769231
Filter Paper	0.204615385
Filter Paper	0.16
Filter Paper	0.151538462
Filter Paper	0.085384615
Filter Paper	1.28
Filter Paper	0.202307692
Filter Paper	0.200769231
Filter Paper	0.108461538
Filter Paper	0.111538462
Filter Paper	0.357692308
Filter Paper	0.357692308
Filter Paper	1.051538462
Filter Paper	0.46
Filter Paper	0.200769231
Filter Paper	0.561538462
Filter Paper	2.47
Filter Paper	0.255384615
Filter Paper	0.342307692
Filter Paper	0.406153846
Filter Paper	0.166923077
Filter Paper	0.356923077
Filter Paper	0.201538462
Filter Paper	0.284615385
Filter Paper	0.22
Filter Paper	0.170769231
Filter Paper	0.170769231
Filter Paper	0.18
Filter Paper	0.251538462
Filter Paper	0.223076923
Filter Paper	0.327205882
Filter Paper	1.167692308
Filter Paper	0.333846154
Filter Paper	0.195384615
Filter Paper	0.299230769
Filter Paper	0.221538462
Filter Paper	0.574615385
Filter Paper	0.160769231
Filter Paper	0.482307692
Filter Paper	0.248461538
Filter Paper	0.236153846
Filter Paper	0.174615385
Filter Paper	0.573463268
Filter Paper	0.220389805
Filter Paper	0.263868066
Filter Paper	0.423538231
Filter Paper	0.15892054
Filter Paper	1.346326837
Filter Paper	0.242128936
Filter Paper	0.34107946
Filter Paper	1.308095952
Filter Paper	0.396551724
Filter Paper	0.314842579
Filter Paper	0.164917541
Filter Paper	0.274362819
Filter Paper	0.634865568
Filter Paper	0.147441457
Filter Paper	2.232437121
Filter Paper	2.5160451
Filter Paper	0.142237641
Filter Paper	0.131830009
Filter Paper	0.042497832
Filter Paper	0.081526453
Filter Paper	0.082393755
Filter Paper	0.088464874
Filter Paper	0.064180399
Filter Paper	0.047701648
Filter Paper	0.032957502
Filter Paper	0.727666956
Filter Paper	2.58716392
Filter Paper	0.44839549
Filter Paper	2.153512576
Filter Paper	0.327840416
Filter Paper	0.496964441
Filter Paper	0.54206418
Filter Paper	0.556808326
Filter Paper	0.215958369
Filter Paper	0.070251518
Filter Paper	0.139635733
Filter Paper	0.913269731
Filter Paper	2.573287077
Filter Paper	0.388551605
Filter Paper	0.198612316
Filter Paper	0.250650477
Filter Paper	0.336513443
Filter Paper	0.504770165
Filter Paper	0.475281873
Filter Paper	0.399826539
Filter Paper	0.169124024
Filter Paper	0.124024284
Filter Paper	0.716392021
Filter Paper	0.329575022
Filter Paper	1.406764961
Filter Paper	0.110147441
Filter Paper	0.108412836
Filter Paper	0.14830876
Filter Paper	1.571552472
Filter Paper	2.522983521
Filter Paper	0.329575022
Filter Paper	0.253057385
Filter Paper	0.33678269
Filter Paper	1.786453434
Filter Paper	0.866415804
Filter Paper	0.239887112
Filter Paper	0.424270931
Filter Paper	0.178739417
Filter Paper	0.323612418
Filter Paper	0.231420508
Filter Paper	3.006585136
Filter Paper	0.141110066
Filter Paper	0.136406397
Filter Paper	0.152398871
Filter Paper	0.218250235
Filter Paper	0.112888053
Filter Paper	0.039510818
Filter Paper	0.124176858
Filter Paper	0.103480715
Serum	0.03125
Serum	0.068910256
Serum	0.136217949
Serum	0.008814103
Serum	0.054487179
Serum	0.011217949
Serum	0.088942308
Serum	0.012019231
Serum	0.039262821
Serum	0.047275641
Serum	0.040865385
Serum	0.200320513
Serum	0.021634615
Serum	0.188301282
Serum	0.088141026
Serum	0.074519231
Serum	0.074519231
Serum	0.032051282
Serum	0.081730769
Serum	0.209134615
Serum	0.02724359
Serum	0.022435897
Serum	0.037660256
Serum	0.635416667
Serum	0.033653846
Serum	0.390224359
Serum	0.072916667
Serum	0.171474359
Serum	0.171875
Serum	0.264705882
Serum	0.068014706
Serum	0.009191176
Serum	0.019301471
Serum	0.019301471
Serum	0.034007353
Serum	2.767463235
Serum	0.068933824
Serum	2.363051471
Serum	0.090992647
Serum	2.435661765
Serum	0.026654412
Serum	2.898897059
Serum	2.53173873
Serum	0.002757353
Serum	0.016544118
Serum	1.797794118
Serum	0.016544118
Serum	0.011948529
Serum	0.019301471
Serum	1.684742647
Serum	0.044117647
Serum	0.542279412
Serum	0.004595588
Serum	2.951286765
Serum	1.457720588
Serum	2.375919118
Serum	0.028492647
Serum	2.836397059
Serum	2.927389706
Serum	1.803308824
Serum	0.907169118
Serum	0.041360294
Serum	0.434742647
Serum	0.037683824
Serum	0.045036765
Serum	2.804227941
Serum	0.069852941
Serum	0.074448529
Serum	2.466911765
Serum	0.120404412
Serum	0.148897059
Serum	0.091911765
Serum	0.038674033
Serum	0.057458564
Serum	0.009944751
Serum	0.005524862
Serum	0.024309392
Serum	0.634254144
Serum	3.429834254
Serum	0.054143646
Serum	2.749171271
Serum	0.001104972
Serum	0.005524862
Serum	0.013259669
Serum	0.026519337
Serum	0.245303867
Serum	3.135911602
Serum	0.068508287
Serum	0.11160221
Serum	1.872928177
Serum	0.128176796
Serum	1.701657459
Serum	0.179005525
Serum	0.854143646
Serum	0.09281768
Serum	0.070718232
Serum	0.415823367
Serum	0.170165746
Serum	0.165745856
Serum	0.077151335
Serum	0.154302671
Serum	1.040553907
Serum	2.998021761
Serum	0.182987141
Serum	0.070227498
Serum	0.433234421
Serum	0.271018793
Serum	0.705242334
Serum	1.06132542
Serum	1.182987141
Serum	0.162215628
Serum	2.996043521
Serum	2.102868447
Serum	0.484668645
Serum	0.630069238
Serum	1.150346192
Serum	1.929772502
Serum	2.414441147
Serum	0.150346192
Serum	0.697329377
Serum	1.575667656
Serum	1.470820969
Serum	0.099901088
Serum	1.086053412
Serum	0.090999011
Serum	0.136498516
Serum	0.111770524
Serum	0.392680514
Serum	0.760633037
Serum	2.527138914
Serum	0.389713155
Serum	0.135509397
Serum	0.072205737
Serum	0.184965381
Serum	0.442136499
Serum	0.173095945
Serum	0.81305638
Serum	0.118675253
Serum	1.171117705
Serum	0.23583815
Serum	0.391907514
Serum	0.950289017
Serum	0.056647399
Serum	0.039306358
Serum	0.205780347
Serum	0.912138728
Serum	0.174566474
Serum	0.01734104
Serum	3.120231214
Serum	0.045086705
Serum	2.638150289
Serum	2.050867052
Serum	0.710982659
Serum	0.407543698
Serum	2.50867052
Serum	1.461271676
Serum	0.56416185
Serum	0.816184971
Serum	0.032369942
Serum	0.045086705
Serum	0.67283237
Serum	0.227745665
Serum	1.060115607
Serum	0.806936416
Serum	0.190751445
Serum	0.801156069
Serum	1.916763006
Serum	0.334104046
Serum	0.058959538
Serum	0.083236994
Serum	0.256647399
Serum	0.098265896
Serum	0.94566474
Serum	0.061271676
Serum	0.009248555
Serum	0.144508671
Serum	0.013872832
Serum	0.049710983
Serum	1.803468208
Serum	0.972254335
Serum	0.728176796
Serum	2.503867403
Serum	0.056353591
Serum	1.625414365
Serum	0.279668813
Serum	0.478453039
Serum	0.184530387
Serum	1.027624309
Serum	0.291628335
Serum	2.586740331
Serum	2.870718232
Serum	0.445303867
Serum	0.100552486
Serum	0.104972376
Serum	0.093922652
Serum	0.650828729
Serum	0.803314917
Serum	0.027827648
Serum	0.106822262
Serum	0.076301616
Serum	0.133752244
Serum	0.455116697
Serum	1.603231598
Serum	1.47037702
Serum	1.870736086
Serum	0.885098743
Serum	0.165170557
Serum	0.068222621
Serum	0.003590664
Serum	0.105924596
Serum	0.048473968
Serum	1.47486535
Serum	0.23518851
Serum	0.289048474
Serum	0.719030521
Serum	0.398563734
Serum	0.076301616
Serum	0.077199282
Serum	0.078096948
Serum	0.092459605
Serum	0.250448833
Serum	0.106822262
Serum	0.736983842
Serum	0.219928187
Serum	0.160682226
Serum	1.334829443
Serum	1.359066427
Serum	0.989228007
Serum	0.226211849
Serum	1.087073609
Serum	0.763016158
Serum	0.516157989
Serum	0.601436266
Serum	0.131956912
Serum	2.642728905
Serum	1.151705566
Serum	0.883303411
Serum	0.208258528
Serum	0.096947935
Serum	0.179533214
Serum	1.706231454
Serum	0.72007913
Serum	0.770524233
Serum	1.633036597
Serum	0.609329446
Serum	0.816326531
Serum	0.076356946
Serum	0.012879485
Serum	0.70845481
Serum	0.508746356
Serum	0.540816327
Serum	0.053357866
Serum	0.193877551
Serum	0.166180758
Serum	0.055393586
Serum	0.084548105
Serum	0.212827988
Serum	0.034958602
Serum	0.030358786
Serum	0.626822157
Serum	0.240524781
Serum	0.233236152
Serum	0.166180758
Serum	0.083090379
Serum	0.048104956
Serum	0.116618076
Serum	0.017479301
Serum	0.004599816
Serum	0.214285714
Serum	0.241982507
Serum	0.186588921
Serum	0.096209913
Serum	0.142857143
Serum	0.357142857
Serum	0.189504373
Serum	0.021159154
Serum	0.190962099
Serum	0.201166181
Serum	0.134110787
Serum	0.125364431
Serum	0.211370262
Serum	0.013119534
Serum	0.013119534
Serum	0.014577259
Serum	0.164723032
Serum	0.126822157
Serum	0.113702624
Serum	0.12244898
Serum	0.003633721
Serum	0.003633721
Serum	0.167151163
Serum	0.005813953
Serum	0.005813953
Serum	0.014534884
Serum	0.029069767
Serum	0.00872093
Serum	0.014534884
Serum	0.019622093
Serum	0.130087209
Serum	0.234738372
Serum	0.01744186
Serum	0.041424419
Serum	0.046511628
Serum	0.255087209
Serum	0.066133721
Serum	1.297238372
Serum	0.110465116
Serum	0.675145349
Serum	0.046511628
Serum	0.255087209
Serum	0.024709302
Serum	0.061046512
Serum	0.083575581
Serum	0.020348837
Serum	0.066133721
Serum	0.641715116
Serum	0.375726744
Serum	0.010901163
Serum	0.196947674
Serum	0.146075581
Serum	0.436046512
Serum	0.052325581
Serum	0.079864061
Serum	0.294817332
Serum	0.614273577
Serum	1.161427358
Serum	0.024638912
Serum	0.110450297
Serum	0.07261247
Filter Paper	0.211397059
Filter Paper	0.198529412
Filter Paper	0.095588235
Filter Paper	0.174632353
Filter Paper	0.446691176
Filter Paper	4.961397059
Filter Paper	0.215073529
Filter Paper	0.198529412
Filter Paper	0.365808824
Filter Paper	0.299632353
Filter Paper	1.898897059
Filter Paper	0.088235294
Filter Paper	0.056985294
Filter Paper	0.034926471
Filter Paper	0.036764706
Filter Paper	0.117647059
Filter Paper	0.841911765
Filter Paper	1.284926471
Filter Paper	0.667279412
Filter Paper	3.279411765
Filter Paper	0.433823529
Filter Paper	0.431985294
Filter Paper	0.207720588
Filter Paper	0.233455882
Filter Paper	0.630514706
Filter Paper	0.575367647
Filter Paper	0.202205882
Filter Paper	0.433823529
Filter Paper	0.136029412
Filter Paper	0.279411765
Filter Paper	0.284926471
Filter Paper	0.303308824
Filter Paper	0.191176471
Filter Paper	0.027573529
Filter Paper	0.15625
Filter Paper	0.404411765
Filter Paper	0.121323529
Filter Paper	0.332720588
Filter Paper	0.149623251
Filter Paper	0.29386437
Filter Paper	0.133476857
Filter Paper	0.118406889
Filter Paper	0.174381055
Filter Paper	0.325080732
Filter Paper	0.681377826
Filter Paper	0.171151776
Filter Paper	0.33153929
Filter Paper	0.607104413
Filter Paper	0.217438105
Filter Paper	0.101184069
Filter Paper	0.209903122
Filter Paper	0.09795479
Filter Paper	0
Filter Paper	0.525296017
Filter Paper	0.018299247
Filter Paper	0.136706136
Filter Paper	0.058127018
Filter Paper	0.039827772
Filter Paper	0.05489774
Filter Paper	0.102260495
Filter Paper	0.127018299
Filter Paper	0.055974166
Filter Paper	1.551130248
Filter Paper	0.046286329
Filter Paper	0.031216362
Filter Paper	0.233584499
Filter Paper	0.035522067
Filter Paper	0.165152766
Filter Paper	0.50206441
Filter Paper	0.109000826
Filter Paper	0.127993394
Filter Paper	0.278282411
Filter Paper	0.602575107
Filter Paper	1.042918455
Filter Paper	0.084120172
Filter Paper	0.110729614
Filter Paper	0.157158235
Filter Paper	0.085037675
Filter Paper	0.105489774
Filter Paper	0.067814855
Filter Paper	0.415500538
Filter Paper	0.322927879
