# Supplementary material for: Novel insights into serodiagnosis and epidemiology of Erysipelothrix rhusiopathiae, a newly recognized pathogen in muskoxen (Ovibos moschatus)
Source: PLoS One. 2020 Apr 21;15(4):e0231724. doi: 10.1371/journal.pone.0231724 (PMC7173868; doi:10.1371/journal.pone.0231724)
Supplement: S2 Data — (XLSX) [file pone.0231724.s003.xlsx]

## Sheet: Sheet1
sample_ID	Country/Province	Region	Year	Serostatus	Sample Type
Sample_1	Alaska	Nunivak Island	1976	positive	Serum
Sample_2	Alaska	Nunivak Island	1978	negative	Serum
Sample_3	Alaska	Nunivak Island	1978	negative	Serum
Sample_4	Alaska	Nunivak Island	1978	positive	Serum
Sample_5	Alaska	Nunivak Island	1978	negative	Serum
Sample_6	Alaska	Nunivak Island	1978	negative	Serum
Sample_7	Alaska	Nunivak Island	1978	positive	Serum
Sample_8	Alaska	Nunivak Island	1978	negative	Serum
Sample_9	Alaska	Nunivak Island	1978	negative	Serum
Sample_10	Alaska	Nunivak Island	1978	negative	Serum
Sample_11	Alaska	Nunivak Island	1978	negative	Serum
Sample_12	Alaska	Nunivak Island	1978	negative	Serum
Sample_13	Alaska	Nunivak Island	1978	negative	Serum
Sample_14	Alaska	Nunivak Island	1978	negative	Serum
Sample_15	Alaska	Nunivak Island	1978	negative	Serum
Sample_16	Alaska	Nunivak Island	1978	negative	Serum
Sample_17	Alaska	Nunivak Island	1978	negative	Serum
Sample_18	Alaska	Nunivak Island	1978	positive	Serum
Sample_19	Alaska	Nunivak Island	1978	negative	Serum
Sample_20	Alaska	Nunivak Island	1978	negative	Serum
Sample_21	Alaska	Nunivak Island	1978	positive	Serum
Sample_22	Alaska	Nunivak Island	1982	positive	Serum
Sample_23	Alaska	Nunivak Island	1982	negative	Serum
Sample_24	Alaska	Nunivak Island	1982	negative	Serum
Sample_25	Alaska	Nunivak Island	1982	negative	Serum
Sample_26	Alaska	Nunivak Island	1982	negative	Serum
Sample_27	Alaska	Nunivak Island	1982	negative	Serum
Sample_28	Alaska	Nunivak Island	1982	negative	Serum
Sample_29	Alaska	Nunivak Island	1982	positive	Serum
Sample_30	Alaska	Nunivak Island	1982	negative	Serum
Sample_31	Alaska	Nunivak Island	1982	negative	Serum
Sample_32	Alaska	Nunivak Island	1982	negative	Serum
Sample_33	Alaska	Nunivak Island	1982	negative	Serum
Sample_34	Alaska	Nunivak Island	1982	negative	Serum
Sample_35	Alaska	Nunivak Island	1982	negative	Serum
Sample_36	Alaska	Nunivak Island	1982	negative	Serum
Sample_37	Alaska	Nunivak Island	1982	negative	Serum
Sample_38	Alaska	Nunivak Island	1982	negative	Serum
Sample_39	Alaska	Nunivak Island	1983	negative	Serum
Sample_40	Alaska	Nunivak Island	1983	negative	Serum
Sample_41	Alaska	Nunivak Island	1983	negative	Serum
Sample_42	Alaska	Nunivak Island	1983	negative	Serum
Sample_43	Alaska	Nunivak Island	1983	positive	Serum
Sample_44	Alaska	Nunivak Island	1984	negative	Serum
Sample_45	Alaska	Nunivak Island	1984	negative	Serum
Sample_46	Alaska	Nunivak Island	1984	negative	Serum
Sample_47	Alaska	Nunivak Island	1984	negative	Serum
Sample_48	Alaska	Nunivak Island	1984	negative	Serum
Sample_49	Alaska	Nunivak Island	1984	negative	Serum
Sample_50	Alaska	Nunivak Island	1984	positive	Serum
Sample_51	Alaska	Nunivak Island	1984	positive	Serum
Sample_52	Alaska	Nunivak Island	1984	negative	Serum
Sample_53	Alaska	Nunivak Island	1986	negative	Serum
Sample_54	Alaska	Nunivak Island	1986	negative	Serum
Sample_55	Alaska	Nunivak Island	1986	negative	Serum
Sample_56	Alaska	Nunivak Island	1986	negative	Serum
Sample_57	Alaska	Nunivak Island	1986	negative	Serum
Sample_58	Alaska	GMU 22	1978	negative	Serum
Sample_59	Alaska	GMU 22	1978	negative	Serum
Sample_60	Alaska	GMU 22	1978	negative	Serum
Sample_61	Alaska	GMU 22	1978	negative	Serum
Sample_62	Alaska	GMU 22	1978	negative	Serum
Sample_63	Alaska	GMU 22	1978	negative	Serum
Sample_64	Alaska	GMU 22	1978	negative	Serum
Sample_65	Alaska	GMU 22	1982	positive	Serum
Sample_66	Alaska	GMU 22	1982	negative	Serum
Sample_67	Alaska	GMU 22	1982	negative	Serum
Sample_68	Alaska	GMU 22	1982	negative	Serum
Sample_69	Alaska	GMU 22	1982	negative	Serum
Sample_70	Alaska	GMU 22	1982	negative	Serum
Sample_71	Alaska	GMU 22	1982	positive	Serum
Sample_72	Alaska	GMU 22	1982	positive	Serum
Sample_73	Alaska	GMU 22	1982	positive	Serum
Sample_74	Alaska	GMU 22	1982	positive	Serum
Sample_75	Alaska	GMU 22	1982	negative	Serum
Sample_76	Alaska	GMU 22	1982	negative	Serum
Sample_77	Alaska	GMU 22	1982	negative	Serum
Sample_78	Alaska	GMU 22	1982	negative	Serum
Sample_79	Alaska	GMU 22	1982	negative	Serum
Sample_80	Alaska	GMU 22	1982	negative	Serum
Sample_81	Alaska	GMU 22	1982	negative	Serum
Sample_82	Alaska	GMU 22	1982	negative	Serum
Sample_83	Alaska	GMU 22	1982	negative	Serum
Sample_84	Alaska	GMU 22	1983	negative	Serum
Sample_85	Alaska	GMU 22	1983	negative	Serum
Sample_86	Alaska	GMU 22	1983	negative	Serum
Sample_87	Alaska	GMU 22	1983	positive	Serum
Sample_88	Alaska	GMU 22	1983	negative	Serum
Sample_89	Alaska	GMU 22	1984	negative	Serum
Sample_90	Alaska	GMU 22	1986	negative	Serum
Sample_91	Alaska	GMU 22	1986	negative	Serum
Sample_92	Alaska	GMU 22	1987	negative	Serum
Sample_93	Alaska	GMU 22	1987	negative	Serum
Sample_94	Alaska	GMU 22	1987	negative	Serum
Sample_95	Alaska	GMU 22	1987	negative	Serum
Sample_96	Alaska	GMU 22	1987	negative	Serum
Sample_97	Alaska	GMU 22	1988	negative	Serum
Sample_98	Alaska	GMU 22	1988	negative	Serum
Sample_99	Alaska	GMU 22	1988	negative	Serum
Sample_100	Alaska	GMU 22	1988	negative	Serum
Sample_101	Alaska	GMU 22	1988	positive	Serum
Sample_102	Alaska	GMU 22	1988	negative	Serum
Sample_103	Alaska	GMU 22	1988	negative	Serum
Sample_104	Alaska	GMU 22	1988	negative	Serum
Sample_105	Alaska	GMU 22	1988	positive	Serum
Sample_106	Alaska	GMU 22	1988	negative	Serum
Sample_107	Alaska	GMU 22	1988	negative	Serum
Sample_108	Alaska	GMU 22	1988	negative	Serum
Sample_109	Alaska	GMU 22	1988	negative	Serum
Sample_110	Alaska	GMU 22	1988	negative	Serum
Sample_111	Alaska	GMU 22	1988	negative	Serum
Sample_112	Alaska	GMU 22	1988	negative	Serum
Sample_113	Alaska	GMU 22	1988	negative	Serum
Sample_114	Alaska	GMU 22	1988	negative	Serum
Sample_115	Alaska	GMU 22	1988	negative	Serum
Sample_116	Alaska	GMU 22	1988	negative	Serum
Sample_117	Alaska	GMU 22	1988	negative	Serum
Sample_118	Alaska	GMU 22	1989	negative	Serum
Sample_119	Alaska	GMU 22	1989	positive	Serum
Sample_120	Alaska	GMU 22	1989	negative	Serum
Sample_121	Alaska	GMU 22	1989	negative	Serum
Sample_122	Alaska	GMU 22	1989	negative	Serum
Sample_123	Alaska	GMU 22	1989	negative	Serum
Sample_124	Alaska	GMU 22	1989	negative	Serum
Sample_125	Alaska	GMU 22	2007	negative	Serum
Sample_126	Alaska	GMU 22	2008	negative	Serum
Sample_127	Alaska	GMU 22	2008	negative	Serum
Sample_128	Alaska	GMU 22	2008	positive	Serum
Sample_129	Alaska	GMU 22	2008	negative	Serum
Sample_130	Alaska	GMU 22	2008	positive	Serum
Sample_131	Alaska	GMU 22	2008	negative	Serum
Sample_132	Alaska	GMU 22	2008	negative	Serum
Sample_133	Alaska	GMU 22	2008	positive	Serum
Sample_134	Alaska	GMU 22	2008	positive	Serum
Sample_135	Alaska	GMU 22	2008	negative	Serum
Sample_136	Alaska	GMU 22	2008	negative	Serum
Sample_137	Alaska	GMU 22	2008	negative	Serum
Sample_138	Alaska	GMU 22	2008	negative	Serum
Sample_139	Alaska	GMU 22	2008	negative	Serum
Sample_140	Alaska	GMU 22	2008	positive	Serum
Sample_141	Alaska	GMU 22	2008	positive	Serum
Sample_142	Alaska	GMU 22	2008	positive	Serum
Sample_143	Alaska	GMU 22	2008	negative	Serum
Sample_144	Alaska	GMU 22	2008	positive	Serum
Sample_145	Alaska	GMU 22	2008	negative	Serum
Sample_146	Alaska	GMU 22	2008	positive	Serum
Sample_147	Alaska	GMU 22	2008	negative	Serum
Sample_148	Alaska	GMU 22	2008	negative	Serum
Sample_149	Alaska	GMU 22	2008	positive	Serum
Sample_150	Alaska	GMU 22	2008	negative	Serum
Sample_151	Alaska	GMU 22	2008	negative	Serum
Sample_152	Alaska	GMU 22	2008	negative	Serum
Sample_153	Alaska	GMU 22	2008	negative	Serum
Sample_154	Alaska	GMU 22	2008	negative	Serum
Sample_155	Alaska	GMU 22	2008	negative	Serum
Sample_156	Alaska	GMU 22	2008	positive	Serum
Sample_157	Alaska	GMU 22	2008	positive	Serum
Sample_158	Alaska	GMU 22	2008	negative	Serum
Sample_159	Alaska	GMU 22	2008	negative	Serum
Sample_160	Alaska	GMU 22	2008	positive	Serum
Sample_161	Alaska	GMU 22	2008	negative	Serum
Sample_162	Alaska	GMU 22	2008	negative	Serum
Sample_163	Alaska	GMU 22	2008	negative	Serum
Sample_164	Alaska	GMU 22	2008	positive	Serum
Sample_165	Alaska	GMU 22	2008	negative	Serum
Sample_166	Alaska	GMU 22	2008	positive	Serum
Sample_167	Alaska	GMU 22	2008	negative	Serum
Sample_168	Alaska	GMU 22	2008	positive	Serum
Sample_169	Alaska	GMU 22	2008	negative	Serum
Sample_170	Alaska	GMU 22	2011	positive	Serum
Sample_171	Alaska	GMU 22	2011	positive	Serum
Sample_172	Alaska	GMU 22	2011	positive	Serum
Sample_173	Alaska	GMU 22	2011	positive	Serum
Sample_174	Alaska	GMU 22	2011	negative	Serum
Sample_175	Alaska	GMU 22	2011	negative	Serum
Sample_176	Alaska	GMU 22	2012	positive	Serum
Sample_177	Alaska	GMU 22	2012	positive	Serum
Sample_178	Alaska	GMU 22	2012	negative	Serum
Sample_179	Alaska	GMU 22	2012	positive	Serum
Sample_180	Alaska	GMU 22	2012	negative	Serum
Sample_181	Alaska	GMU 22	2012	negative	Serum
Sample_182	Alaska	GMU 22	2013	positive	Serum
Sample_183	Alaska	GMU 22	2013	positive	Serum
Sample_184	Alaska	GMU 22	2013	negative	Serum
Sample_185	Alaska	GMU 22	2013	negative	Serum
Sample_186	Alaska	GMU 22	2014	negative	Serum
Sample_187	Alaska	GMU 22	2014	negative	Serum
Sample_188	Alaska	GMU 22	2014	negative	Serum
Sample_189	Alaska	GMU 22	2014	positive	Serum
Sample_190	Alaska	GMU 22	2014	positive	Serum
Sample_191	Alaska	GMU 22	2014	negative	Serum
Sample_192	Alaska	GMU 22	2014	negative	Serum
Sample_193	Alaska	GMU 22	2014	negative	Serum
Sample_194	Alaska	GMU 22	2015	positive	Serum
Sample_195	Alaska	GMU 22	2015	negative	Serum
Sample_196	Alaska	GMU 22	1987	negative	Serum
Sample_197	Alaska	GMU 22	2014	positive	Serum
Sample_198	Alaska	GMU 22	2014	negative	Serum
Sample_199	Alaska	GMU 22	2009	positive	Serum
Sample_200	Alaska	GMU 22	2009	positive	Serum
Sample_201	Alaska	GMU 22	2009	positive	Serum
Sample_202	Alaska	GMU 22	2009	positive	Serum
Sample_203	Alaska	GMU 22	2009	negative	Serum
Sample_204	Alaska	GMU 22	2009	positive	Serum
Sample_205	Alaska	GMU 22	2009	positive	Serum
Sample_206	Alaska	GMU 22	2012	positive	Serum
Sample_207	Alaska	GMU 22	2009	positive	Serum
Sample_208	Alaska	GMU 22	2009	positive	Serum
Sample_209	Alaska	GMU 22	2009	positive	Serum
Sample_210	Alaska	GMU 22	2009	positive	Serum
Sample_211	Alaska	GMU 22	2009	negative	Serum
Sample_212	Alaska	GMU 22	2009	positive	Serum
Sample_213	Alaska	GMU 22	2009	positive	Serum
Sample_214	Alaska	GMU 22	2009	positive	Serum
Sample_215	Alaska	GMU 22	2010	positive	Serum
Sample_216	Alaska	GMU 22	2010	negative	Serum
Sample_217	Alaska	GMU 22	2010	positive	Serum
Sample_218	Alaska	GMU 22	2010	positive	Serum
Sample_219	Alaska	GMU 22	2010	positive	Serum
Sample_220	Alaska	GMU 22	2010	negative	Serum
Sample_221	Alaska	GMU 22	2010	positive	Serum
Sample_222	Alaska	GMU 22	2010	positive	Serum
Sample_223	Alaska	GMU 22	2010	positive	Serum
Sample_224	Alaska	GMU 22	2010	positive	Serum
Sample_225	Alaska	GMU 22	2010	positive	Serum
Sample_226	Alaska	GMU 22	2010	positive	Serum
Sample_227	Alaska	GMU 22	2010	positive	Serum
Sample_228	Alaska	GMU 22	2010	positive	Serum
Sample_229	Alaska	GMU 22	2010	negative	Serum
Sample_230	Alaska	GMU 22	2010	positive	Serum
Sample_231	Alaska	GMU 22	2010	positive	Serum
Sample_232	Alaska	GMU 22	2010	negative	Serum
Sample_233	Alaska	GMU 22	2010	positive	Serum
Sample_234	Alaska	GMU 22	2010	positive	Serum
Sample_235	Alaska	GMU 22	2010	positive	Serum
Sample_236	Alaska	GMU 22	2010	negative	Serum
Sample_237	Alaska	GMU 22	2010	negative	Serum
Sample_238	Alaska	GMU 22	2011	positive	Serum
Sample_239	Alaska	GMU 22	2011	positive	Serum
Sample_240	Alaska	GMU 22	2011	positive	Serum
Sample_241	Alaska	GMU 22	2011	positive	Serum
Sample_242	Alaska	GMU 22	2011	negative	Serum
Sample_243	Alaska	GMU 22	2011	positive	Serum
Sample_244	Alaska	GMU 22	2011	positive	Serum
Sample_245	Alaska	GMU 22	2011	negative	Serum
Sample_246	Alaska	GMU 22	2011	positive	Serum
Sample_247	Alaska	GMU 22	2011	positive	Serum
Sample_248	Alaska	GMU 22	2011	positive	Serum
Sample_249	Alaska	GMU 22	2011	negative	Serum
Sample_250	Alaska	GMU 22	2011	positive	Serum
Sample_251	Alaska	GMU 22	2011	positive	Serum
Sample_252	Alaska	GMU 22	2011	positive	Serum
Sample_253	Alaska	GMU 22	2011	positive	Serum
Sample_254	Alaska	GMU 22	2011	negative	Serum
Sample_255	Alaska	GMU 22	2011	positive	Serum
Sample_256	Alaska	GMU 22	2012	positive	Serum
Sample_257	Alaska	GMU 22	2012	positive	Serum
Sample_258	Alaska	GMU 22	2012	positive	Serum
Sample_259	Alaska	GMU 22	2012	negative	Serum
Sample_260	Alaska	GMU 22	2012	negative	Serum
Sample_261	Alaska	GMU 22	2012	positive	Serum
Sample_262	Alaska	GMU 22	2012	positive	Serum
Sample_263	Alaska	GMU 22	2012	positive	Serum
Sample_264	Alaska	GMU 22	2012	negative	Serum
Sample_265	Alaska	GMU 22	2012	positive	Serum
Sample_266	Alaska	GMU 22	2012	positive	Serum
Sample_267	Alaska	GMU 22	2012	positive	Serum
Sample_268	Alaska	GMU 22	2012	positive	Serum
Sample_269	Alaska	GMU 22	2012	negative	Serum
Sample_270	Alaska	GMU 22	2012	positive	Serum
Sample_271	Alaska	GMU 22	2012	positive	Serum
Sample_272	Alaska	GMU 22	2012	positive	Serum
Sample_273	Alaska	GMU 22	2012	negative	Serum
Sample_274	Alaska	GMU 22	2012	positive	Serum
Sample_275	Alaska	GMU 22	2012	positive	Serum
Sample_276	Alaska	GMU 23	2009	negative	Serum
Sample_277	Alaska	GMU 23	2009	negative	Serum
Sample_278	Alaska	GMU 23	2012	positive	Serum
Sample_279	Alaska	GMU 23	2009	positive	Serum
Sample_280	Alaska	GMU 23	2012	negative	Serum
Sample_281	Alaska	GMU 23	2009	negative	Serum
Sample_282	Alaska	GMU 23	2009	negative	Serum
Sample_283	Alaska	GMU 23	2012	positive	Serum
Sample_284	Alaska	GMU 23	2009	negative	Serum
Sample_285	Alaska	GMU 23	2012	negative	Serum
Sample_286	Alaska	GMU 23	2009	negative	Serum
Sample_287	Alaska	GMU 23	2009	positive	Serum
Sample_288	Alaska	GMU 23	2012	positive	Serum
Sample_289	Alaska	GMU 23	2010	positive	Serum
Sample_290	Alaska	GMU 23	2010	positive	Serum
Sample_291	Alaska	GMU 23	2010	negative	Serum
Sample_292	Alaska	GMU 23	2010	negative	Serum
Sample_293	Alaska	GMU 23	2010	negative	Serum
Sample_294	Alaska	GMU 23	2010	positive	Serum
Sample_295	Alaska	GMU 23	2010	negative	Serum
Sample_296	Alaska	GMU 23	2010	positive	Serum
Sample_297	Alaska	GMU 23	2010	negative	Serum
Sample_298	Alaska	GMU 23	2010	negative	Serum
Sample_299	Alaska	GMU 23	2010	negative	Serum
Sample_300	Alaska	GMU 23	2010	positive	Serum
Sample_301	Alaska	GMU 23	2010	negative	Serum
Sample_302	Alaska	GMU 23	2010	negative	Serum
Sample_303	Alaska	GMU 23	2010	negative	Serum
Sample_304	Alaska	GMU 23	2010	positive	Serum
Sample_305	Alaska	GMU 23	2010	positive	Serum
Sample_306	Alaska	GMU 23	2010	negative	Serum
Sample_307	Alaska	GMU 23	2010	negative	Serum
Sample_308	Alaska	GMU 23	2010	negative	Serum
Sample_309	Alaska	GMU 23	2010	negative	Serum
Sample_310	Alaska	GMU 23	2010	negative	Serum
Sample_311	Alaska	GMU 23	2010	negative	Serum
Sample_312	Alaska	GMU 23	2011	positive	Serum
Sample_313	Alaska	GMU 23	2011	positive	Serum
Sample_314	Alaska	GMU 23	2011	negative	Serum
Sample_315	Alaska	GMU 23	2011	negative	Serum
Sample_316	Alaska	GMU 23	2011	negative	Serum
Sample_317	Alaska	GMU 23	2011	positive	Serum
Sample_318	Alaska	GMU 23	2011	positive	Serum
Sample_319	Alaska	GMU 23	2011	negative	Serum
Sample_320	Alaska	GMU 23	2011	negative	Serum
Sample_321	Alaska	GMU 23	2011	negative	Serum
Sample_322	Alaska	GMU 23	2011	positive	Serum
Sample_323	Alaska	GMU 23	2011	negative	Serum
Sample_324	Alaska	GMU 23	2011	negative	Serum
Sample_325	Alaska	GMU 23	2011	negative	Serum
Sample_326	Alaska	GMU 23	2011	negative	Serum
Sample_327	Alaska	GMU 23	2012	negative	Serum
Sample_328	Alaska	GMU 23	2012	negative	Serum
Sample_329	Alaska	GMU 23	2012	negative	Serum
Sample_330	Alaska	GMU 23	2012	negative	Serum
Sample_331	Alaska	GMU 23	2012	positive	Serum
Sample_332	Alaska	GMU 23	2012	negative	Serum
Sample_333	Alaska	GMU 23	2012	negative	Serum
Sample_334	Alaska	GMU 23	2012	negative	Serum
Sample_335	Alaska	GMU 23	2012	positive	Serum
Sample_336	Alaska	GMU 23	2012	positive	Serum
Sample_337	Alaska	GMU 26	1989	negative	Serum
Sample_338	Alaska	GMU 26	1984	negative	Serum
Sample_339	Alaska	GMU 26	1984	negative	Serum
Sample_340	Alaska	GMU 26	1988	negative	Serum
Sample_341	Alaska	GMU 26	1988	negative	Serum
Sample_342	Alaska	GMU 26	1988	negative	Serum
Sample_343	Alaska	GMU 26	1988	positive	Serum
Sample_344	Alaska	GMU 26	1988	negative	Serum
Sample_345	Alaska	GMU 26	1988	negative	Serum
Sample_346	Alaska	GMU 26	1988	negative	Serum
Sample_347	Alaska	GMU 26	1988	negative	Serum
Sample_348	Alaska	GMU 26	1989	negative	Serum
Sample_349	Alaska	GMU 26	1989	positive	Serum
Sample_350	Alaska	GMU 26	1989	negative	Serum
Sample_351	Alaska	GMU 26	1989	negative	Serum
Sample_352	Alaska	GMU 26	1989	negative	Serum
Sample_353	Alaska	GMU 26	1989	negative	Serum
Sample_354	Alaska	GMU 26	1989	negative	Serum
Sample_355	Alaska	GMU 26	1989	negative	Serum
Sample_356	Alaska	GMU 26	1991	negative	Serum
Sample_357	Alaska	GMU 26	1991	negative	Serum
Sample_358	Alaska	GMU 26	1991	negative	Serum
Sample_359	Alaska	GMU 26	1991	negative	Serum
Sample_360	Alaska	GMU 26	1991	negative	Serum
Sample_361	Alaska	GMU 26	1991	negative	Serum
Sample_362	Alaska	GMU 26	1991	negative	Serum
Sample_363	Alaska	GMU 26	1991	negative	Serum
Sample_364	Alaska	GMU 26	1991	negative	Serum
Sample_365	Alaska	GMU 26	1991	positive	Serum
Sample_366	Alaska	GMU 26	1991	negative	Serum
Sample_367	Alaska	GMU 26	1992	negative	Serum
Sample_368	Alaska	GMU 26	1992	negative	Serum
Sample_369	Alaska	GMU 26	1992	negative	Serum
Sample_370	Alaska	GMU 26	1992	negative	Serum
Sample_371	Alaska	GMU 26	1992	positive	Serum
Sample_372	Alaska	GMU 26	1992	negative	Serum
Sample_373	Alaska	GMU 26	2000	positive	Serum
Sample_374	Alaska	GMU 26	2000	positive	Serum
Sample_375	Alaska	GMU 26	2000	negative	Serum
Sample_376	Alaska	GMU 26	2000	negative	Serum
Sample_377	Alaska	GMU 26	2000	positive	Serum
Sample_378	Alaska	GMU 26	2000	positive	Serum
Sample_379	Alaska	GMU 26	2000	positive	Serum
Sample_380	Alaska	GMU 26	2000	negative	Serum
Sample_381	Alaska	GMU 26	2000	positive	Serum
Sample_382	Alaska	GMU 26	2000	positive	Serum
Sample_383	Alaska	GMU 26	2001	negative	Serum
Sample_384	Alaska	GMU 26	2001	negative	Serum
Sample_385	Alaska	GMU 26	2001	negative	Serum
Sample_386	Alaska	GMU 26	2003	negative	Serum
Sample_387	Alaska	GMU 26	2003	positive	Serum
Sample_388	Alaska	GMU 26	2004	negative	Serum
Sample_389	Alaska	GMU 26	2004	negative	Serum
Sample_390	Alaska	GMU 26	2004	negative	Serum
Sample_391	Alaska	GMU 26	2004	negative	Serum
Sample_392	Alaska	GMU 26	2004	negative	Serum
Sample_393	Alaska	GMU 26	2004	negative	Serum
Sample_394	Alaska	GMU 26	2004	negative	Serum
Sample_395	Alaska	GMU 26	2004	negative	Serum
Sample_396	Alaska	GMU 26	2004	negative	Serum
Sample_397	Alaska	GMU 26	2004	negative	Serum
Sample_398	Alaska	GMU 26	2005	negative	Serum
Sample_399	Alaska	GMU 26	2005	negative	Serum
Sample_400	Alaska	GMU 26	2006	positive	Serum
Sample_401	Alaska	GMU 26	2006	negative	Serum
Sample_402	Alaska	GMU 26	2006	negative	Serum
Sample_403	Alaska	GMU 26	2006	negative	Serum
Sample_404	Alaska	GMU 26	2006	positive	Serum
Sample_405	Alaska	GMU 26	2007	positive	Serum
Sample_406	Alaska	GMU 26	2007	negative	Serum
Sample_407	Alaska	GMU 26	2007	negative	Serum
Sample_408	Alaska	GMU 26	2007	negative	Serum
Sample_409	Alaska	GMU 26	2007	negative	Serum
Sample_410	Alaska	GMU 26	2007	negative	Serum
Sample_411	Alaska	GMU 26	2007	negative	Serum
Sample_412	Alaska	GMU 26	2007	negative	Serum
Sample_413	Alaska	GMU 26	2007	negative	Serum
Sample_414	Alaska	GMU 26	2007	negative	Serum
Sample_415	Alaska	GMU 26	2007	negative	Serum
Sample_416	Alaska	GMU 26	2007	negative	Serum
Sample_417	Alaska	GMU 26	2007	negative	Serum
Sample_418	Alaska	GMU 26	2007	negative	Serum
Sample_419	Alaska	GMU 26	2007	negative	Serum
Sample_420	Alaska	GMU 26	2007	negative	Serum
Sample_421	Alaska	GMU 26	2007	negative	Serum
Sample_422	Alaska	GMU 26	2007	negative	Serum
Sample_423	Alaska	GMU 26	2007	negative	Serum
Sample_424	Alaska	GMU 26	2007	positive	Serum
Sample_425	Alaska	GMU 26	2007	positive	Serum
Sample_426	Alaska	GMU 26	2007	negative	Serum
Sample_427	Alaska	GMU 26	2007	negative	Serum
Sample_428	Alaska	GMU 26	2007	negative	Serum
Sample_429	Alaska	GMU 26	2007	negative	Serum
Sample_430	Alaska	GMU 26	2007	negative	Serum
Sample_431	Alaska	GMU 26	2007	negative	Serum
Sample_432	Alaska	GMU 26	2007	negative	Serum
Sample_433	Alaska	GMU 26	2007	negative	Serum
Sample_434	Alaska	GMU 26	2007	negative	Serum
Sample_435	Alaska	GMU 26	2007	negative	Serum
Sample_436	Alaska	GMU 26	2007	negative	Serum
Sample_437	Alaska	GMU 26	2007	positive	Serum
Sample_438	Alaska	GMU 26	2007	negative	Serum
Sample_439	Alaska	GMU 26	2010	negative	Serum
Sample_440	Alaska	GMU 26	2010	negative	Serum
Sample_441	Alaska	GMU 26	2010	negative	Serum
Sample_442	Alaska	GMU 26	2012	negative	Serum
Sample_443	Alaska	GMU 26	2012	negative	Serum
Sample_444	Alaska	GMU 26	2012	negative	Serum
Sample_445	Alaska	GMU 26	2013	negative	Serum
Sample_446	Alaska	GMU 26	2014	negative	Serum
Sample_447	Alaska	GMU 26	2014	positive	Serum
Sample_448	Canada	Banks Island	2008	negative	Serum
Sample_449	Canada	Banks Island	2008	negative	Serum
Sample_450	Canada	Banks Island	2008	negative	Serum
Sample_451	Canada	Banks Island	2008	negative	Serum
Sample_452	Canada	Banks Island	2008	negative	Serum
Sample_453	Canada	Banks Island	2008	negative	Serum
Sample_454	Canada	Banks Island	2008	negative	Serum
Sample_455	Canada	Banks Island	2008	negative	Serum
Sample_456	Canada	Banks Island	2008	negative	Serum
Sample_457	Canada	Banks Island	2008	negative	Serum
Sample_458	Canada	Banks Island	2008	negative	Serum
Sample_459	Canada	Banks Island	2008	negative	Serum
Sample_460	Canada	Banks Island	2008	negative	Serum
Sample_461	Canada	Banks Island	2008	negative	Serum
Sample_462	Canada	Banks Island	2008	negative	Serum
Sample_463	Canada	Banks Island	2008	negative	Serum
Sample_464	Canada	Banks Island	2008	negative	Serum
Sample_465	Canada	Banks Island	2008	negative	Serum
Sample_466	Canada	Banks Island	2008	negative	Serum
Sample_467	Canada	Banks Island	2008	negative	Serum
Sample_468	Canada	Banks Island	2008	negative	Serum
Sample_469	Canada	Banks Island	2008	negative	Serum
Sample_470	Canada	Banks Island	2008	negative	Serum
Sample_471	Canada	Banks Island	2008	positive	Serum
Sample_472	Canada	Banks Island	2008	negative	Serum
Sample_473	Canada	Banks Island	2008	positive	Serum
Sample_474	Canada	Banks Island	2008	negative	Serum
Sample_475	Canada	Banks Island	2008	negative	Serum
Sample_476	Canada	Banks Island	2008	negative	Serum
Sample_477	Canada	Banks Island	2008	negative	Serum
Sample_478	Canada	Banks Island	2008	negative	Serum
Sample_479	Canada	Banks Island	2008	negative	Serum
Sample_480	Canada	Banks Island	2008	negative	Serum
Sample_481	Canada	Banks Island	2012	negative	Serum
Sample_482	Canada	Banks Island	2012	positive	Serum
Sample_483	Canada	Banks Island	2012	negative	Serum
Sample_484	Canada	Banks Island	2012	positive	Serum
Sample_485	Canada	Banks Island	2012	negative	Serum
Sample_486	Canada	Banks Island	2012	positive	Serum
Sample_487	Canada	Banks Island	2012	negative	Serum
Sample_488	Canada	Banks Island	2012	positive	Serum
Sample_489	Canada	Banks Island	2012	positive	Serum
Sample_490	Canada	Banks Island	2012	negative	Serum
Sample_491	Canada	Banks Island	2012	negative	Serum
Sample_492	Canada	Banks Island	2012	positive	Serum
Sample_493	Canada	Banks Island	2012	negative	Serum
Sample_494	Canada	Banks Island	2012	negative	Serum
Sample_495	Canada	Banks Island	2012	negative	Serum
Sample_496	Canada	Banks Island	2012	positive	Serum
Sample_497	Canada	Banks Island	2012	negative	Serum
Sample_498	Canada	Banks Island	2012	positive	Serum
Sample_499	Canada	Banks Island	2012	negative	Serum
Sample_500	Canada	Banks Island	2012	positive	Serum
Sample_501	Canada	Banks Island	2012	positive	Serum
Sample_502	Canada	Banks Island	2012	positive	Serum
Sample_503	Canada	Banks Island	2012	negative	Serum
Sample_504	Canada	Banks Island	2012	positive	Serum
Sample_505	Canada	Banks Island	2012	positive	Serum
Sample_506	Canada	Banks Island	2012	positive	Serum
Sample_507	Canada	Banks Island	2012	positive	Serum
Sample_508	Canada	Banks Island	2012	negative	Serum
Sample_509	Canada	Banks Island	2012	positive	Serum
Sample_510	Canada	Banks Island	2012	negative	Serum
Sample_511	Canada	Banks Island	2012	negative	Serum
Sample_512	Canada	Banks Island	2012	positive	Serum
Sample_513	Canada	Banks Island	2012	negative	Serum
Sample_514	Canada	Banks Island	2012	negative	Serum
Sample_515	Canada	Banks Island	2012	positive	Serum
Sample_516	Canada	Banks Island	2012	negative	Serum
Sample_517	Canada	Banks Island	2012	negative	Serum
Sample_518	Canada	Banks Island	2012	negative	Serum
Sample_519	Canada	Banks Island	2012	negative	Serum
Sample_520	Canada	Banks Island	2012	negative	Serum
Sample_521	Canada	Banks Island	2012	negative	Serum
Sample_522	Canada	Banks Island	2012	negative	Serum
Sample_523	Canada	Banks Island	2012	negative	Serum
Sample_524	Canada	Banks Island	2012	positive	Serum
Sample_525	Canada	Banks Island	2012	positive	Serum
Sample_526	Canada	Banks Island	2012	negative	Serum
Sample_527	Canada	Banks Island	2012	positive	Serum
Sample_528	Canada	Banks Island	2012	negative	Serum
Sample_529	Canada	Banks Island	2012	negative	Serum
Sample_530	Canada	Banks Island	2012	negative	Serum
Sample_531	Canada	Banks Island	2012	negative	Serum
Sample_532	Canada	Banks Island	2012	positive	Serum
Sample_533	Canada	Banks Island	2012	negative	Serum
Sample_534	Canada	Banks Island	2012	negative	Serum
Sample_535	Canada	Banks Island	2012	positive	Serum
Sample_536	Canada	Banks Island	2012	negative	Serum
Sample_537	Canada	Banks Island	2012	positive	Serum
Sample_538	Canada	Banks Island	2012	negative	Serum
Sample_539	Canada	Banks Island	2012	positive	Serum
Sample_540	Canada	Banks Island	2012	negative	Serum
Sample_541	Canada	Banks Island	2012	negative	Serum
Sample_542	Canada	Banks Island	1991	positive	Serum
Sample_543	Canada	Banks Island	1991	positive	Serum
Sample_544	Canada	Banks Island	1991	negative	Serum
Sample_545	Canada	Banks Island	1991	negative	Serum
Sample_546	Canada	Banks Island	1991	positive	Serum
Sample_547	Canada	Banks Island	1991	positive	Serum
Sample_548	Canada	Banks Island	1991	positive	Serum
Sample_549	Canada	Banks Island	1991	negative	Serum
Sample_550	Canada	Banks Island	1991	negative	Serum
Sample_551	Canada	Banks Island	1991	negative	Serum
Sample_552	Canada	Banks Island	1991	negative	Serum
Sample_553	Canada	Banks Island	1991	negative	Serum
Sample_554	Canada	Banks Island	1991	negative	Serum
Sample_555	Canada	Banks Island	1991	negative	Serum
Sample_556	Canada	Banks Island	1991	negative	Serum
Sample_557	Canada	Banks Island	1991	positive	Serum
Sample_558	Canada	Banks Island	1992	negative	Serum
Sample_559	Canada	Banks Island	1992	negative	Serum
Sample_560	Canada	Banks Island	1992	negative	Serum
Sample_561	Canada	Banks Island	1992	negative	Serum
Sample_562	Canada	Banks Island	1992	negative	Serum
Sample_563	Canada	Banks Island	1992	negative	Serum
Sample_564	Canada	Banks Island	1992	negative	Serum
Sample_565	Canada	Banks Island	1992	negative	Serum
Sample_566	Canada	Banks Island	1992	negative	Serum
Sample_567	Canada	Banks Island	1992	negative	Serum
Sample_568	Canada	Banks Island	1992	positive	Serum
Sample_569	Canada	Banks Island	1992	negative	Serum
Sample_570	Canada	Banks Island	1992	negative	Serum
Sample_571	Canada	Banks Island	1992	negative	Serum
Sample_572	Canada	Banks Island	1992	negative	Serum
Sample_573	Canada	Banks Island	1992	negative	Serum
Sample_574	Canada	Banks Island	1992	negative	Serum
Sample_575	Canada	Banks Island	1992	negative	Serum
Sample_576	Canada	Banks Island	1992	negative	Serum
Sample_577	Canada	Banks Island	1992	negative	Serum
Sample_578	Canada	Banks Island	1992	negative	Serum
Sample_579	Canada	Banks Island	1992	negative	Serum
Sample_580	Canada	Banks Island	1992	negative	Serum
Sample_581	Canada	Banks Island	1992	negative	Serum
Sample_582	Canada	Banks Island	1992	negative	Serum
Sample_583	Canada	Banks Island	1992	negative	Serum
Sample_584	Canada	Banks Island	1992	negative	Serum
Sample_585	Canada	Banks Island	1992	negative	Serum
Sample_586	Canada	Banks Island	1992	negative	Serum
Sample_587	Canada	Banks Island	1992	negative	Serum
Sample_588	Canada	Banks Island	1992	negative	Serum
Sample_589	Canada	Banks Island	1992	negative	Serum
Sample_590	Canada	Banks Island	1992	negative	Serum
Sample_591	Canada	Banks Island	1992	negative	Serum
Sample_592	Canada	Banks Island	1992	negative	Serum
Sample_593	Canada	Banks Island	2001	negative	Serum
Sample_594	Canada	Banks Island	2001	negative	Serum
Sample_595	Canada	Banks Island	2001	negative	Serum
Sample_596	Canada	Banks Island	2001	negative	Serum
Sample_597	Canada	Banks Island	2001	negative	Serum
Sample_598	Canada	Banks Island	2001	positive	Serum
Sample_599	Canada	Banks Island	2001	negative	Serum
Sample_600	Canada	Banks Island	2001	positive	Serum
Sample_601	Canada	Victoria Island	2011	negative	Filter Paper
Sample_602	Canada	Victoria Island	2011	negative	Filter Paper
Sample_603	Canada	Victoria Island	2011	negative	Filter Paper
Sample_604	Canada	Victoria Island	2011	negative	Filter Paper
Sample_605	Canada	Victoria Island	2011	negative	Filter Paper
Sample_606	Canada	Victoria Island	2011	negative	Filter Paper
Sample_607	Canada	Victoria Island	2011	negative	Filter Paper
Sample_608	Canada	Victoria Island	2011	negative	Filter Paper
Sample_609	Canada	Victoria Island	2011	negative	Filter Paper
Sample_610	Canada	Victoria Island	2011	negative	Filter Paper
Sample_611	Canada	Victoria Island	2011	negative	Filter Paper
Sample_612	Canada	Victoria Island	2011	negative	Filter Paper
Sample_613	Canada	Victoria Island	2011	negative	Filter Paper
Sample_614	Canada	Victoria Island	2011	negative	Filter Paper
Sample_615	Canada	Victoria Island	2011	negative	Filter Paper
Sample_616	Canada	Victoria Island	2011	negative	Filter Paper
Sample_617	Canada	Victoria Island	2011	negative	Filter Paper
Sample_618	Canada	Victoria Island	2011	negative	Filter Paper
Sample_619	Canada	Victoria Island	2011	negative	Filter Paper
Sample_620	Canada	Victoria Island	2011	negative	Filter Paper
Sample_621	Canada	Victoria Island	2011	negative	Filter Paper
Sample_622	Canada	Victoria Island	2011	negative	Filter Paper
Sample_623	Canada	Victoria Island	2011	negative	Filter Paper
Sample_624	Canada	Victoria Island	2011	negative	Filter Paper
Sample_625	Canada	Victoria Island	2011	negative	Filter Paper
Sample_626	Canada	Victoria Island	2011	negative	Filter Paper
Sample_627	Canada	Victoria Island	2011	negative	Filter Paper
Sample_628	Canada	Victoria Island	2011	negative	Filter Paper
Sample_629	Canada	Victoria Island	2011	positive	Filter Paper
Sample_630	Canada	Victoria Island	2011	negative	Filter Paper
Sample_631	Canada	Victoria Island	2011	negative	Filter Paper
Sample_632	Canada	Victoria Island	2011	negative	Filter Paper
Sample_633	Canada	Victoria Island	2011	negative	Filter Paper
Sample_634	Canada	Victoria Island	2011	negative	Filter Paper
Sample_635	Canada	Victoria Island	2011	negative	Filter Paper
Sample_636	Canada	Victoria Island	2011	negative	Filter Paper
Sample_637	Canada	Victoria Island	2011	negative	Filter Paper
Sample_638	Canada	Victoria Island	2011	negative	Filter Paper
Sample_639	Canada	Victoria Island	2011	negative	Filter Paper
Sample_640	Canada	Victoria Island	2011	negative	Filter Paper
Sample_641	Canada	Victoria Island	2011	negative	Filter Paper
Sample_642	Canada	Victoria Island	2011	negative	Filter Paper
Sample_643	Canada	Victoria Island	2011	negative	Filter Paper
Sample_644	Canada	Victoria Island	2011	negative	Filter Paper
Sample_645	Canada	Victoria Island	2011	negative	Filter Paper
Sample_646	Canada	Victoria Island	2011	negative	Filter Paper
Sample_647	Canada	Victoria Island	2011	negative	Filter Paper
Sample_648	Canada	Victoria Island	2011	negative	Filter Paper
Sample_649	Canada	Victoria Island	2011	negative	Filter Paper
Sample_650	Canada	Victoria Island	2011	negative	Filter Paper
Sample_651	Canada	Victoria Island	2011	negative	Filter Paper
Sample_652	Canada	Victoria Island	2011	negative	Filter Paper
Sample_653	Canada	Victoria Island	2011	negative	Filter Paper
Sample_654	Canada	Victoria Island	2011	negative	Filter Paper
Sample_655	Canada	Victoria Island	2011	negative	Filter Paper
Sample_656	Canada	Victoria Island	2011	negative	Filter Paper
Sample_657	Canada	Victoria Island	2011	positive	Filter Paper
Sample_658	Canada	Victoria Island	2011	negative	Filter Paper
Sample_659	Canada	Victoria Island	2011	negative	Filter Paper
Sample_660	Canada	Victoria Island	2011	negative	Filter Paper
Sample_661	Canada	Victoria Island	2011	negative	Filter Paper
Sample_662	Canada	Victoria Island	2011	negative	Filter Paper
Sample_663	Canada	Victoria Island	2011	negative	Filter Paper
Sample_664	Canada	Victoria Island	2011	negative	Filter Paper
Sample_665	Canada	Victoria Island	2011	negative	Filter Paper
Sample_666	Canada	Victoria Island	2011	positive	Filter Paper
Sample_667	Canada	Victoria Island	2011	negative	Filter Paper
Sample_668	Canada	Victoria Island	2011	negative	Filter Paper
Sample_669	Canada	Victoria Island	2011	negative	Filter Paper
Sample_670	Canada	Victoria Island	2011	negative	Filter Paper
Sample_671	Canada	Victoria Island	2012	positive	Filter Paper
Sample_672	Canada	Victoria Island	2012	negative	Filter Paper
Sample_673	Canada	Victoria Island	2012	positive	Filter Paper
Sample_674	Canada	Victoria Island	2012	negative	Filter Paper
Sample_675	Canada	Victoria Island	2012	negative	Filter Paper
Sample_676	Canada	Victoria Island	2012	negative	Filter Paper
Sample_677	Canada	Victoria Island	2012	negative	Filter Paper
Sample_678	Canada	Victoria Island	2012	negative	Filter Paper
Sample_679	Canada	Victoria Island	2012	negative	Filter Paper
Sample_680	Canada	Victoria Island	2012	negative	Filter Paper
Sample_681	Canada	Victoria Island	2012	negative	Filter Paper
Sample_682	Canada	Victoria Island	2012	negative	Filter Paper
Sample_683	Canada	Victoria Island	2012	negative	Filter Paper
Sample_684	Canada	Victoria Island	2012	positive	Filter Paper
Sample_685	Canada	Victoria Island	2012	negative	Filter Paper
Sample_686	Canada	Victoria Island	2012	negative	Filter Paper
Sample_687	Canada	Victoria Island	2012	negative	Filter Paper
Sample_688	Canada	Victoria Island	2012	negative	Filter Paper
Sample_689	Canada	Victoria Island	2012	negative	Filter Paper
Sample_690	Canada	Victoria Island	2012	negative	Filter Paper
Sample_691	Canada	Victoria Island	2015	negative	Filter Paper
Sample_692	Canada	Victoria Island	2015	negative	Filter Paper
Sample_693	Canada	Victoria Island	2015	negative	Filter Paper
Sample_694	Canada	Victoria Island	2015	positive	Filter Paper
Sample_695	Canada	Victoria Island	2015	negative	Filter Paper
Sample_696	Canada	Victoria Island	2015	positive	Filter Paper
Sample_697	Canada	Victoria Island	2015	negative	Filter Paper
Sample_698	Canada	Victoria Island	2015	negative	Filter Paper
Sample_699	Canada	Victoria Island	2015	positive	Filter Paper
Sample_700	Canada	Victoria Island	2015	positive	Filter Paper
Sample_701	Canada	Victoria Island	2016	positive	Filter Paper
Sample_702	Canada	Victoria Island	2016	negative	Filter Paper
Sample_703	Canada	Victoria Island	2016	negative	Filter Paper
Sample_704	Canada	Victoria Island	2016	positive	Filter Paper
Sample_705	Canada	Victoria Island	2016	negative	Filter Paper
Sample_706	Canada	Victoria Island	2016	negative	Filter Paper
Sample_707	Canada	Victoria Island	2016	negative	Filter Paper
Sample_708	Canada	Victoria Island	2015	negative	Filter Paper
Sample_709	Canada	Victoria Island	2015	negative	Filter Paper
Sample_710	Canada	Victoria Island	2015	positive	Filter Paper
Sample_711	Canada	Victoria Island	2015	positive	Filter Paper
Sample_712	Canada	Victoria Island	2015	negative	Filter Paper
Sample_713	Canada	Victoria Island	2015	negative	Filter Paper
Sample_714	Canada	Victoria Island	2015	positive	Filter Paper
Sample_715	Canada	Victoria Island	2015	negative	Filter Paper
Sample_716	Canada	Victoria Island	2016	positive	Serum
Sample_717	Canada	Victoria Island	2016	negative	Serum
Sample_718	Canada	Victoria Island	2014	negative	Serum
Sample_719	Canada	Victoria Island	2012	negative	Serum
Sample_720	Canada	Victoria Island	2012	negative	Serum
Sample_721	Canada	Victoria Island	2012	negative	Serum
Sample_722	Canada	Victoria Island	2012	negative	Serum
Sample_723	Canada	Victoria Island	2012	negative	Serum
Sample_724	Canada	Victoria Island	2012	negative	Serum
Sample_725	Canada	Victoria Island	2012	positive	Serum
Sample_726	Canada	Victoria Island	2012	positive	Serum
Sample_727	Canada	Victoria Island	2012	negative	Serum
Sample_728	Canada	Victoria Island	2012	negative	Serum
Sample_729	Canada	Victoria Island	2012	negative	Serum
Sample_730	Canada	Victoria Island	2012	positive	Serum
Sample_731	Canada	Victoria Island	2012	negative	Serum
Sample_732	Canada	Victoria Island	2015	negative	Serum
Sample_733	Canada	Victoria Island	2015	positive	Serum
Sample_734	Canada	Victoria Island	2015	positive	Serum
Sample_735	Canada	Victoria Island	2015	positive	Serum
Sample_736	Canada	Victoria Island	2015	negative	Serum
Sample_737	Canada	Victoria Island	2015	negative	Serum
Sample_738	Canada	Victoria Island	2016	negative	Filter Paper
Sample_739	Canada	Victoria Island	2016	negative	Filter Paper
Sample_740	Canada	Victoria Island	2016	negative	Filter Paper
Sample_741	Canada	Victoria Island	2016	positive	Filter Paper
Sample_742	Canada	Victoria Island	2016	negative	Filter Paper
Sample_743	Canada	Victoria Island	2016	negative	Filter Paper
Sample_744	Canada	Victoria Island	2016	positive	Filter Paper
Sample_745	Canada	Victoria Island	2016	negative	Filter Paper
Sample_746	Canada	Victoria Island	2016	negative	Filter Paper
Sample_747	Canada	Victoria Island	2016	negative	Filter Paper
Sample_748	Canada	Victoria Island	2016	negative	Filter Paper
Sample_749	Canada	Victoria Island	2016	negative	Filter Paper
Sample_750	Canada	Victoria Island	2017	positive	Filter Paper
Sample_751	Canada	Victoria Island	2017	positive	Filter Paper
Sample_752	Canada	Victoria Island	2017	positive	Filter Paper
Sample_753	Canada	Victoria Island	2017	positive	Filter Paper
Sample_754	Canada	Victoria Island	2017	negative	Filter Paper
Sample_755	Canada	Victoria Island	2017	negative	Filter Paper
Sample_756	Canada	Victoria Island	2017	positive	Filter Paper
Sample_757	Canada	Victoria Island	2017	negative	Filter Paper
Sample_758	Canada	Victoria Island	2017	negative	Filter Paper
Sample_759	Canada	Victoria Island	2017	negative	Filter Paper
Sample_760	Canada	Victoria Island	2017	negative	Filter Paper
Sample_761	Canada	Victoria Island	2017	negative	Filter Paper
Sample_762	Canada	Victoria Island	2017	negative	Filter Paper
Sample_763	Canada	Victoria Island	2017	negative	Filter Paper
Sample_764	Canada	Victoria Island	2017	negative	Filter Paper
Sample_765	Canada	Victoria Island	2017	negative	Filter Paper
Sample_766	Canada	Victoria Island	2017	negative	Filter Paper
Sample_767	Canada	Victoria Island	2017	positive	Filter Paper
Sample_768	Canada	Victoria Island	2017	negative	Filter Paper
Sample_769	Canada	Victoria Island	2017	negative	Filter Paper
Sample_770	Canada	Victoria Island	2017	positive	Filter Paper
Sample_771	Canada	Victoria Island	2017	negative	Filter Paper
Sample_772	Canada	Victoria Island	2017	negative	Filter Paper
Sample_773	Canada	Victoria Island	2017	negative	Filter Paper
Sample_774	Canada	Victoria Island	2017	negative	Filter Paper
Sample_775	Canada	Victoria Island	2017	negative	Filter Paper
Sample_776	Canada	Victoria Island	2017	negative	Filter Paper
Sample_777	Canada	Victoria Island	2017	positive	Filter Paper
Sample_778	Canada	Victoria Island	2017	negative	Filter Paper
Sample_779	Canada	Victoria Island	2017	negative	Filter Paper
Sample_780	Canada	Victoria Island	2017	negative	Filter Paper
Sample_781	Canada	Victoria Island	2017	negative	Filter Paper
Sample_782	Canada	Kitikmeot Mainland	2015	positive	Filter Paper
Sample_783	Canada	Kitikmeot Mainland	2015	negative	Filter Paper
Sample_784	Canada	Kitikmeot Mainland	2015	negative	Filter Paper
Sample_785	Canada	Kitikmeot Mainland	2015	negative	Filter Paper
Sample_786	Canada	Kitikmeot Mainland	2015	negative	Filter Paper
Sample_787	Canada	Kitikmeot Mainland	2015	negative	Filter Paper
Sample_788	Canada	Kitikmeot Mainland	2015	negative	Filter Paper
Sample_789	Canada	Kitikmeot Mainland	2015	negative	Filter Paper
Sample_790	Canada	Kitikmeot Mainland	2015	negative	Filter Paper
Sample_791	Canada	Kitikmeot Mainland	2015	negative	Filter Paper
Sample_792	Canada	Kitikmeot Mainland	2016	positive	Filter Paper
Sample_793	Canada	Kitikmeot Mainland	2016	positive	Filter Paper
Sample_794	Canada	Kitikmeot Mainland	2016	negative	Filter Paper
Sample_795	Canada	Kitikmeot Mainland	2016	positive	Filter Paper
Sample_796	Canada	Kitikmeot Mainland	2016	negative	Filter Paper
Sample_797	Canada	Kitikmeot Mainland	2016	negative	Filter Paper
Sample_798	Canada	Kitikmeot Mainland	2017	negative	Filter Paper
Sample_799	Canada	Kitikmeot Mainland	2017	negative	Filter Paper
Sample_800	Canada	Kitikmeot Mainland	2017	negative	Filter Paper
Sample_801	Canada	Kitikmeot Mainland	2017	negative	Filter Paper
Sample_802	Canada	Kitikmeot Mainland	2017	negative	Filter Paper
Sample_803	Canada	Kitikmeot Mainland	2016	negative	Filter Paper
Sample_804	Canada	Kitikmeot Mainland	2016	negative	Filter Paper
Sample_805	Canada	Kitikmeot Mainland	2015	negative	Filter Paper
Sample_806	Canada	Kitikmeot Mainland	2015	negative	Filter Paper
Sample_807	Canada	Kitikmeot Mainland	2016	negative	Filter Paper
Sample_808	Canada	Kitikmeot Mainland	2017	negative	Filter Paper
Sample_809	Canada	Kitikmeot Mainland	2017	negative	Filter Paper
Sample_810	Canada	Kitikmeot Mainland	2017	negative	Filter Paper
Sample_811	Canada	Kitikmeot Mainland	2017	negative	Filter Paper
Sample_812	Canada	Kitikmeot Mainland	2017	negative	Filter Paper
Sample_813	Canada	Kitikmeot Mainland	2017	negative	Filter Paper
Sample_814	Canada	Kitikmeot Mainland	2011	negative	Filter Paper
Sample_815	Canada	Kitikmeot Mainland	2011	negative	Filter Paper
Sample_816	Canada	Kitikmeot Mainland	2011	negative	Filter Paper
Sample_817	Canada	Kitikmeot Mainland	2011	negative	Filter Paper
Sample_818	Canada	Kitikmeot Mainland	2011	negative	Filter Paper
